# Supplementary material for: A test of balanced fitness limitations theory: Pollen limitation in plants
Source: Ecol Evol. 2024 Jan 31;14(2):e10911. doi: 10.1002/ece3.10911 (PMC10830348; doi:10.1002/ece3.10911)
Supplement: Supplementary file 1 — Data S1: [file ECE3-14-e10911-s001.xlsx]

## Sheet: Sheet1
Data source - pollen limitation	Field studies that supplemented pollen to all flowers produced over a plant's reproductive life to estimate pollen limitation
Data source - flower weight	Source of data on mean dry weight of flowers (female function)
Data source - fruit weight	Source of data on mean dry weight of fruits
Data source - fruit set	Source of data on fruit set (proportion of flowers that lead to matured fruit)
Family	Focal plant species family
Genus	Focal plant species genus name
Species	Focal plant species species name
Lifecycle	Focal plant species life history (annual or monocarpic perennial)
Subset	Identity of the populations used to estimate pollen limitation
Location	Site of field studies estimating pollen limitation
Self compatibility	Status of the focal plant populations as self-compatible, self-incompatible, or unknown (generally as reported by authors who performed the pollen limitation experiment)
PollenVector	Main vectors of pollen
PlantSizeCovariate?	Estimate of pollen limitation used a covariate to control statistically for variation in overall plant size (only vegetative structures used as covariates); yes/no
Metric	Metric used by the original authors to quantify lifetime reproductive success of plants in the control and pollen supplementation treatments
Mean_open	Mean lifetime reproduction of plants in the open pollination treatment
Mean_supplement	Mean lifetime reproduction of plants in the pollen supplementation treatment
Pollen limitation	Pollen limitation metric, computed as [(reproduction with pollen supplementation) – (reproduction under open pollination)]/(reproduction under open pollination)
Female allocation estimator	Method used to estimate the dry weight of that portion of the total flower dry weight that is linked to female function
Female flower weight	Mean dry weight of that portion of the flower responsible for female function (grams)
Fruit weight	Mean dry weight of mature fruit (grams)
Fruit set	Mean proportion of flowers that produce mature fruit
PrePollinationCostsExclFruitSet	Proportion of total costs of female reproductive function that occur pre-pollination, excluding the role of fruit set (i.e., assuming fruit set = 1.00), calculated as (dry weight of female part of flower)/((dry weight of female part of flower) + (dry weight of fruit));
PrePollinationCostsInclFruitSet	Proportion of total costs of female reproductive function that occur pre-pollination, including the role of fruit set, calculated as (dry weight of female part of flower)/((dry weight of female part of flower) + (fruit set)(dry weight of fruit));
FlowerWeightSubtractedFromFruitWeight	Weight of flower subtracted from weight of fruit in calculation of post-pollination costs (yes/no); flower costs were subtracted for those species where the floral structures were retained in the mature fruit
