# Supplementary material for: A test of balanced fitness limitations theory: Pollen limitation in plants
Source: Ecol Evol. 2024 Jan 31;14(2):e10911. doi: 10.1002/ece3.10911 (PMC10830348; doi:10.1002/ece3.10911)
Supplement: Supplementary file 2 — Tables S1–S5: [file ECE3-14-e10911-s002.zip]

Archive with 2 entries (2 files):
- ece310911-sup-0002-TableS1.xlsx
- ece310911-sup-0003-TablesS2-S5.docx
