# Supplementary material for: A test of balanced fitness limitations theory: Pollen limitation in plants
Source: Ecol Evol. 2024 Jan 31;14(2):e10911. doi: 10.1002/ece3.10911 (PMC10830348; doi:10.1002/ece3.10911)
Supplement: Supplementary file 2 — Tables S1–S5: [file ECE3-14-e10911-s002.zip › ece310911-sup-0002-TableS1.xlsx]

## Sheet: Sheet1
Data source - pollen limitation	Data source - flower weight	Data source - fruit weight	Data source - fruit set	Family	Genus	Species	Lifecycle	Subset	Location	Self compatibility	PollenVector	PlantSizeCovariate?	Metric	Mean_open	Mean_supplement	Pollen limitation	Female allocation estimator	Female flower weight	Fruit weight	Fruit set	PrePollinationCostsExclFruitSet	PrePollinationCostsInclFruitSet	FlowerWeightSubtractedFromFruitWeight
Sargent et al 2011	J.A. Rosenheim unpubl. data	Emery & Ackerly 2014	Emery & Ackerly 2014	Asteraceae	Lasthenia	fremontii	annual	Total	Jepson Praire, CA	SI	bees and beeflies	pairs of plants matched for overall size	s/pl	150.8	159.1	0.0550398	50% of flower	0.04935	0.135	0.638	0.576182	0.680601	yes
Emery 2009	J.A. Rosenheim unpubl. data	Emery & Ackerly 2014	Emery 2009	Asteraceae	Lasthenia	fremontii	annual	Total	Jepson Praire, CA	SI	bees and beeflies	pairs of plants matched for overall size	s/pl	55.56	59.83	0.0768539	50% of flower	0.04935	0.135	0.746	0.576182	0.645691	yes
Swope 2014	N. M. Williams unpubl. data	Widener 2007	Swope 2014	Asteraceae	Centaurea	solstitialis	annual	N and S slope (averaged), uninfected	Mt. Diablo, CA	SI	bees (honeybees, bumblebees)	none	s/pl	264	263.85	-0.000568182	50% of floret	0.000533615	0.00179	0.7195	0.229649	0.292951
Torres-Diaz et al 2011	C. Torres-Diaz pers. comm.	C. Torres-Diaz pers. comm.	C. Torres-Diaz pers. comm.	Asteraceae	Chaetanthera	renifolia	monocarpic triennial	La Parva	Chile	unknown	insects	plant diameter (plant is a prostrate rosette)	s/pl	41.7	75.7	0.815348	50% of flower	0.00214277	0.007	0.4195	0.44115	0.652987	yes
Torres-Diaz et al 2011	C. Torres-Diaz pers. comm.	C. Torres-Diaz pers. comm.	C. Torres-Diaz pers. comm.	Asteraceae	Chaetanthera	renifolia	monocarpic triennial	Piedra Numerada	Chile	unknown	insects	plant diameter (plant is a prostrate rosette)	s/pl	42.2	75.3	0.78436	50% of flower	0.00214277	0.007	0.4195	0.44115	0.652987	yes
McCall 2008	J. Smith and N. M. Williams unpubl. data	J. Smith and N. M. Williams unpubl. data	J. Smith and N. M. Williams unpubl. data	Boraginaceae	Nemophila	menziesii	annual	Total	Bodega MR, CA	SC	bees	total number of leaves per plant	s/pl	2.82	2.82	0	50% of flower	0.0065438	0.0381162	0.650875	0.146525	0.208716	no
Dudash 1993	J. M. Rapp and N. M. Williams unpubl. data	J. M. Rapp and N. M. Williams unpubl. data	Dudash 1993	Gentianaceae	Sabatia	angularis	monocarpic biennial	whole population (weighted average of small (0.125) and large (0.5) plants)	Miller Dunes, IN	SC	insects	plants matched by overall size	s/pl	13890.6	17523.9	0.261567	50% of flower	0.00682	0.0353742	0.922	0.161634	0.172943	no
Runquist and Moeller 2013	J. M. Rapp	J. M. Rapp	Runquist and Moeller 2013	Onagraceae	Clarkia	xantiana subsp. parviflora	annual	Total	Yankee Canyon, CA	SC	?insects	none	s/pl	157.1	182.8	0.16359	50% of flower	0.00523403	0.0277365	0.929	0.158749	0.168833	no
Fishman and Willis 2008	MacNair and Cumbes 1990	MacNair and Cumbes 1990	Fishman and Willis 2008	Phrymaceae	Mimulus	guttatus	annual	Total	Iron Mountain, OR	SC	bees	none	s/pl	32.96	45.23	0.372269	ovary + 50%(calyx + corolla)	0.007582	0.02584	0.93	0.226854	0.239834	subtracted weight of ovary and calyx
Burkle and Irwin 2009	N. M. Williams unpubl. data	N. M. Williams unpubl. data	Burkle and Irwin 2009	Polemoniaceae	Ipomopsis	aggregata	monocarpic perennial (2-7 years as rosette, before flowering and dying)	Total	Rocky Mountain Biological Laboratory, CO	SI	hummingbirds and insects	none	s/pl	242.7	150.7	-0.379069	50% of flower	0.00302	0.0159	0.559	0.159619	0.253609	no
Campbell 1991	N. M. Williams unpubl. data	N. M. Williams unpubl. data	Burkle and Irwing 2009, Campbell and Halama 1993	Polemoniaceae	Ipomopsis	aggregata	monocarpic perennial (2-7 years as rosette, before flowering and dying)	Pop 1 - 1987	Rocky Mountain Biological Laboratory, CO	SI	hummingbirds	plants matched by similar numbers of buds	s/fl	0.411	1.606	2.90754	50% of flower	0.00302	0.0159	0.53	0.159619	0.263825	no
Campbell 1991	N. M. Williams unpubl. data	N. M. Williams unpubl. data	Burkle and Irwing 2009, Campbell and Halama 1994	Polemoniaceae	Ipomopsis	aggregata	monocarpic perennial (2-7 years as rosette, before flowering and dying)	Pop 2 - 1987	Rocky Mountain Biological Laboratory, CO	SI	hummingbirds	plants matched by similar numbers of buds	s/fl	0.839	2.3	1.74136	50% of flower	0.00302	0.0159	0.53	0.159619	0.263825	no
Campbell and Halama 1993	N. M. Williams unpubl. data	N. M. Williams unpubl. data	Campbell and Halama 1993	Polemoniaceae	Ipomopsis	aggregata	monocarpic perennial (2-6 years as rosette before flowering and dying)	Total - 1990	Rocky Mountain Biological Laboratory, CO	SI	hummingbirds	none	s/pl	320.8	531.4	0.656484	50% of flower	0.00302	0.0159	0.5	0.159619	0.275296	no
Juenger and Bergelson 1997	N. M. Williams unpubl. data	N. M. Williams unpubl. data	Burkle and Irwing 2009, Campbell and Halama 1994	Polemoniaceae	Ipomopsis	aggregata	monocarpic perennial (2-5 years as rosette, then flowers and dies)	UCoMRS1994	Front Range, CO	SI	hawkmoths and hummingbirds	none	s/pl	616	630	0.0227273	50% of flower	0.00302	0.0159	0.53	0.159619	0.263825	no
Juenger and Bergelson 1997	N. M. Williams unpubl. data	N. M. Williams unpubl. data	Burkle and Irwing 2009, Campbell and Halama 1994	Polemoniaceae	Ipomopsis	aggregata	monocarpic perennial (2-5 years as rosette, then flowers and dies)	UCoMRS1995	Front Range, CO	SI	hawkmoths and hummingbirds	none	s/pl	311	405	0.302251	50% of flower	0.00302	0.0159	0.53	0.159619	0.263825	no
Goodwillie 1999	J. Smith and N. M. Williams unpubl. data	J. Smith and N. M. Williams unpubl. data	J. Smith and N. M. Williams unpubl. data	Polemoniaceae	Leptosiphon	parviflorus	annual	Wantrup -average of sites 1 and 2	Napa Valley, CA	SI	beeflies, wind	plants matched for size	s/pl	19.1	24.65	0.299899	50% of flower	0.000756579	0.0029108	0.7975	0.2063	0.245807	no
Goodwillie 2001	J. Smith and N. M. Williams unpubl. data	J. Smith and N. M. Williams unpubl. data	Goodwillie 2001	Polemoniaceae	Leptosiphon	bicolor	annual	Site 1 (Pope Creek and Cedar Roughs averaged) 1995	Napa Valley, CA	SC	rare beefly visits	pairs matched for size	s/pl	28.5114	31.0357	0.0885359	50% of flower	0.00047575	0.00245334	0.887143	0.162422	0.179378	no
Goodwillie 2001	J. Smith and N. M. Williams unpubl. data	J. Smith and N. M. Williams unpubl. data	Goodwillie 2001	Polemoniaceae	Leptosiphon	bicolor	annual	Site 1 (Pope Creek and Cedar Roughs averaged) 1996	Napa Valley, CA	SC	rare beefly visits	pairs matched for size	s/pl	30.1081	33.0355	0.0972288	50% of flower	0.00047575	0.00245334	0.848443	0.162422	0.186038	no
Goodwillie 2001	J. Smith and N. M. Williams unpubl. data	J. Smith and N. M. Williams unpubl. data	Goodwillie 2001	Polemoniaceae	Leptosiphon	bicolor	annual	Site 2 (Mast Hill) 1995	Napa Valley, CA	SC	rare beefly visits	pairs matched for size	s/pl	38.1	40.8	0.0708661	50% of flower	0.00047575	0.00245334	0.89	0.162422	0.178906	no
Goodwillie 2001	J. Smith and N. M. Williams unpubl. data	J. Smith and N. M. Williams unpubl. data	Goodwillie 2001	Polemoniaceae	Leptosiphon	bicolor	annual	Site 2 (Mast Hill) 1996	Napa Valley, CA	SC	rare beefly visits	pairs matched for size	s/pl	26.22	26.07	-0.00572082	50% of flower	0.00047575	0.00245334	0.84	0.162422	0.187557	no
Goodwillie 2001	J. Smith and N. M. Williams unpubl. data	J. Smith and N. M. Williams unpubl. data	Goodwillie 2001	Polemoniaceae	Leptosiphon	jepsonii	annual	Site 1 (Litto Ranch) 1995	Napa Valley, CA	SC	beeflies	pairs matched for size	s/pl	70.04	77.42	0.105368	50% of flower	0.000615751	0.00120714	0.85	0.337787	0.375041	no
Goodwillie 2001	J. Smith and N. M. Williams unpubl. data	J. Smith and N. M. Williams unpubl. data	Goodwillie 2001	Polemoniaceae	Leptosiphon	jepsonii	annual	Site 1 (Litto Ranch) 1996	Napa Valley, CA	SC	beeflies	pairs matched for size	s/pl	32.51	34.16	0.0507536	50% of flower	0.000615751	0.00120714	0.9	0.337787	0.361742	no
Goodwillie 2001	J. Smith and N. M. Williams unpubl. data	J. Smith and N. M. Williams unpubl. data	Goodwillie 2001	Polemoniaceae	Leptosiphon	jepsonii	annual	Site 2 (Mast Hill) 1995	Napa Valley, CA	SC	beeflies	pairs matched for size	s/pl	51.28	76.84	0.49844	50% of flower	0.000615751	0.00120714	0.72	0.337787	0.414677	no
Goodwillie 2001	J. Smith and N. M. Williams unpubl. data	J. Smith and N. M. Williams unpubl. data	Goodwillie 2001	Polemoniaceae	Leptosiphon	jepsonii	annual	Site 2 (Mast Hill) 1996	Napa Valley, CA	SC	beeflies	pairs matched for size	s/pl	41	53.84	0.313171	50% of flower	0.000615751	0.00120714	0.72	0.337787	0.414677	no
Goodwillie 2001	J. Smith and N. M. Williams unpubl. data	J. Smith and N. M. Williams unpubl. data	Goodwillie 2001	Polemoniaceae	Leptosiphon	jepsonii	annual	Site 3 (Wantrup Reserve) 1995	Napa Valley, CA	SC	beeflies	pairs matched for size	s/pl	74.2	75.16	0.012938	50% of flower	0.000615751	0.00120714	0.85	0.337787	0.375041	no
Goodwillie 2001	J. Smith and N. M. Williams unpubl. data	J. Smith and N. M. Williams unpubl. data	Goodwillie 2001	Polemoniaceae	Leptosiphon	jepsonii	annual	Site 3 (Wantrup Reserve) 1996	Napa Valley, CA	SC	beeflies	pairs matched for size	s/pl	43.48	47.44	0.0910764	50% of flower	0.000615751	0.00120714	0.77	0.337787	0.398479	no
Goodwillie 2001	J. Smith and N. M. Williams unpubl. data	J. Smith and N. M. Williams unpubl. data	Goodwillie 2001	Polemoniaceae	Leptosiphon	parviflorus	annual	Site 1 (Litto Ranch) 1995	Napa Valley, CA	SI	beeflies, wind	pairs matched for size	s/pl	25.04	54.4	1.17252	50% of flower	0.000756579	0.0029108	0.65	0.2063	0.285653	no
Goodwillie 2001	J. Smith and N. M. Williams unpubl. data	J. Smith and N. M. Williams unpubl. data	Goodwillie 2001	Polemoniaceae	Leptosiphon	parviflorus	annual	Site 1 (Litto Ranch) 1996	Napa Valley, CA	SI	beeflies, wind	pairs matched for size	s/pl	47.05	58.91	0.252072	50% of flower	0.000756579	0.0029108	0.74	0.2063	0.259942	no
Goodwillie 2001	J. Smith and N. M. Williams unpubl. data	J. Smith and N. M. Williams unpubl. data	Goodwillie 2001	Polemoniaceae	Leptosiphon	parviflorus	annual	Site 2 (Mast Hill) 1995	Napa Valley, CA	SI	beeflies, wind	pairs matched for size	s/pl	63.87	68.07	0.0657586	50% of flower	0.000756579	0.0029108	0.89	0.2063	0.226034	no
Goodwillie 2001	J. Smith and N. M. Williams unpubl. data	J. Smith and N. M. Williams unpubl. data	Goodwillie 2001	Polemoniaceae	Leptosiphon	parviflorus	annual	Site 2 (Mast Hill) 1996	Napa Valley, CA	SI	beeflies, wind	pairs matched for size	s/pl	33.05	40.66	0.230257	50% of flower	0.000756579	0.0029108	0.73	0.2063	0.262568	no
Goodwillie 2001	J. Smith and N. M. Williams unpubl. data	J. Smith and N. M. Williams unpubl. data	Goodwillie 2001	Polemoniaceae	Leptosiphon	parviflorus	annual	Site 3 (Wantrup Reserve) 1995	Napa Valley, CA	SI	beeflies, wind	pairs matched for size	s/pl	49.56	70.94	0.431396	50% of flower	0.000756579	0.0029108	0.82	0.2063	0.240685	no
Goodwillie 2001	J. Smith and N. M. Williams unpubl. data	J. Smith and N. M. Williams unpubl. data	Goodwillie 2001	Polemoniaceae	Leptosiphon	parviflorus	annual	Site 3 (Wantrup Reserve) 1996	Napa Valley, CA	SI	beeflies, wind	pairs matched for size	s/pl	46.16	54.69	0.184792	50% of flower	0.000756579	0.0029108	0.75	0.2063	0.257368	no
Schoen 1982	Schoen 1982	Schoen 1982	Schoen 1982	Polemoniaceae	Gilia	achilleifolia	annual	Arroyo Seco	CA	SC	?	none	s/fl	3.786	5.411	0.429213	50% (calyx+corolla+pedicel)	0.0010985	0.01401	0.631	0.0727074	0.110526	no
Schoen 1982	Schoen 1982	Schoen 1982	Schoen 1982	Polemoniaceae	Gilia	achilleifolia	annual	Hastings	CA	SC	?	none	s/fl	10.0278	8.45196	-0.157147	50% (calyx+corolla+pedicel)	0.001002	0.013408	0.81	0.069535	0.084468	no
Runquist 2011 (PhD thesis)	J. A. Rosenheim unpubl. data	J. A. Rosenheim unpubl. data	Runquist 2011	Limnanthaceae	Limnanthes	douglasii var. rosea (male fertile)	annual	Total - 2006	Jepson Praire, CA	SC	insects	none	s/pl			0.15	50% of flower	0.0029275	0.0132	0.72	0.181522	0.23549	no
J. A. Rosenheim unpubl. data	J. A. Rosenheim unpubl. data	J. A. Rosenheim unpubl. data	J. A. Rosenheim unpubl. data	Limnanthaceae	Limnanthes	douglasii var. rosea (male sterile)	annual	Total - 2012	Jepson Praire, CA	SI	insects	none	s/pl	5.71	5.58	-0.0227671	100% of flower (male sterile flowers)	0.003145	0.00642	0.701	0.328803	0.411357	no
Barker and Sargent 2020	J. A. Rosenheim unpubl. data	J. A. Rosenheim unpubl. data	J. A. Rosenheim unpubl. data	Balsaminaceae	Impatiens	capensis	annual	Total	Ottawa, Canada	SC	hummingbirds and insects	Total plant dry weight	s/pl	14.57	16.34	0.121482	50% of flower	0.00416	0.03617	0.92	0.103149	0.111122	no
Soper-Gorden and Adler 2018	J. A. Rosenheim unpubl. data	J. A. Rosenheim unpubl. data	J. A. Rosenheim unpubl. data	Balsaminaceae	Impatiens	capensis	annual	Total	Hampshire Farm, MA	SC		none	s/day	3.5	4.03	0.151429	50% of flower	0.00416	0.03617	0.92	0.103149	0.111122	no
Ha & Ivey 2017	N. M. Williams unpubl. data	N. M. Williams unpubl. data	N. M. Williams unpubl. data	Onagraceae	Clarkia	unguiculata	annual	Hdcontrol population	CA	SC	bees	none	s/fr	9.9261	13.9143	0.401789	50% of flower	0.014495	0.048205	0.68966	0.23118	0.303623	no
Adler 2000	N. M. Williams and Pope unpubl. data	N. M. Williams and N. Pope unpubl. data	N. M. Williams and N. Pope unpubl. data	Scrophulareaceae	Castilleja	indivisa	annual	TX population LBJ reserve	TX	SI	hummingbirds , bees	none	s/pl	568.915	1530.79	1.69072	50% of flower	0.011395	0.01386	0.384	0.451198	0.681632	no
L. S. Adler unpub	J. M. Rapp and N. M. Williams unpubl. data	L. S. Adler pers. comm.	L. S. Adler pers. comm.	Solanaceae	Datura	stramonium	annual	Total	VA	SC	bees, moths?	none	s/fr	19151	20844	0.0884	50% of flower	0.00953	3.38458	0.38563	0.00280781	0.00724867	no
